# Supplementary material for: Identification of key genes and pathways in chronic rhinosinusitis with nasal polyps and asthma comorbidity using bioinformatics approaches
Source: Front Immunol. 2022 Aug 17;13:941547. doi: 10.3389/fimmu.2022.941547 (PMC9428751; doi:10.3389/fimmu.2022.941547)
Supplement: Supplementary file 1 [file Table_1.xlsx]

## Sheet: Sheet1
Gene symbol:	ALOX5AP			CCL13			EMR3			PIP			STATH			PRR4			F13A1			GAPT
Group:		ACRSwNP	Control		ACRSwNP	Control		ACRSwNP	Control		ACRSwNP	Control		ACRSwNP	Control		ACRSwNP	Control		ACRSwNP	Control		ACRSwNP	Control
Gene expression level (2-rrCt):		2.16676	1.0759		33.6235	0.69003		5.97739	0.83		0.006658	0.199719		0.002336	0.337978		0.027669	0.380973		3.55306	4.31411		2.31968	1.19521
		5.18929	0.639731		25.2474	0.523549		3.19581	1.32978		0.004885	2.62571		0.001179	2.39773		0.011211	1.30836		5.60117	1.89526		1.32005	0.920565
		2.55892	0.33422		265.898	0.0764891		93.4539	1.71854		0.099055	0.385831		0.016307	0.213899		0.527689	0.123944		2.56518	0.636866		25.2333	0.362803
		2.89227	1.02731		33.3142	0.565683		21.8493	0.766407		0.015946	50.5407		0.010909	33.4747		0.119722	8.76099		7.95794	0.488263		13.0014	3.20559
		2.47748	0.828671		58.8131	0.181503		21.4988	7.26611		0.010767	1.44999		0.022745	2.03967		0.110549	0.386291		5.39789	3.19481		9.83045	0.870907
		2.12708	2.23025		14.7714	11.5359		7.97886	0.827128		0.00993	0.56489		0.004451	0.245705		0.021262	1.3545		9.12018	2.63122		3.7423	2.31433
		4.44506	0.257421		149.922	0.173307		32.361	0.551404		0.02901	0.49063		0.003147	0.442884		0.18421	0.833793		7.77618	0.523307		7.64187	0.226449
		2.00306	0.962953		59.0855	0.535168		7.05926	4.13012		0.178753	0.036551		0.931956	0.051892		0.220588	0.0779		7.94876	1.9195		1.95512	2.42378
		4.12827	0.969651		22.03	0.709429		151.291	0.86825		1.8913	0.882321		5.09236	0.875594		1.55053	1.8718		2.25907	0.18956		515.773	1.6786
		2.88894	0.174408		64.5076	0.62189		23.526	0.324476		0.001912	0.194707		0.313891	0.102474		0.263845	0.205816		9.58467	1.30652		576.266	1.14784
		4.47081	2.09295		27.5007	2.0252		22.646	5.9224		0.080179	0.463093		0.041907	0.319377		0.262932	0.284091		22.4825	0.381758		858.451	0.500205
		4.48634	2.29825		57.1388	0.555323		79.9587	1.28004		0.519205	0.053082		0.018178	0.071215		0.571474	0.350567		2.32258	2.57707		814.963	0.593475
		2.1894	1.68826		43.004	71.4105		121.195	0.196988		0.031021	0.687473		0.003373	0.242043		0.062187	2.24663		4.27442	1.97346		648.333	4.91523
		2.49759	0.662291		5.33836	5.04457		42.7005	0.454132		0.015139	0.363336		0.028229	0.82264		1.13505	0.655694		3.93327	1.7541			1.28247
		2.48895	1.61389		17.6476	0.747285		149.726	2.63204		0.14756	2.10581		1.54578	0.741405		1.16696	0.36461		1.82226	0.812663		71.784	0.70658
		6.34464	1.21886		28.1761	1.73075		129.444	0.220857		0.035881	11.7076		0.000536	0.76755		0.201348	0.608963		6.80092	1.2533		43.1292	1.11002
		2.06413	2.21229		29.5769	1.21959		23.6896	0.11904		0.007337	0.169502		1.89649	0.230579		0.112872	0.296841		3.93327	1.12953		18.3867	6.75329
		5.18929	2.55007		54.6215	6.87518		39.7032			0.004611	3.18077		0.122711	4.10771		0.405496	0.548195		3.44793	1.30652		108.428	1.07594
		1.79693	0.795833		27.3108	4.99816		85.1056			0.022241	0.197425		0.554144	0.185351		2.75635	0.236967		4.54957	0.793185		430.716	0.379085
		3.06426	0.809744		8.29015	0.219364		33.5022			0.007439	0.29005		0.002512	1.16339		1.97624	0.418344		5.2807	1.34325		144.567	0.479829
		2.33843	0.498456		9.75673	0.702903		89.9582			7.91382	1.67525		0.261219	0.819794		0.271262	0.681961		7.49397	0.274662			1.86683
		2.48895	1.39526		19.2448	2.08695		37.5615			0.224436	0.852266		0.060721	2.31873		0.119722	0.583482		2.81031	0.295397		12.0887	0.476514
		0.758141	0.719735		11.4034	0.43419		19.109			0.015244	1.60145		0.005518	2.77663		1.78727	1.8439		7.51998	1.04179		19.7064	0.90475
		2.71422	1.05741		17.4046	0.357595		25.3899			0.022011	1.96479			5.33319		0.436109	1.58311		5.11853	0.616595		124.983	0.588695
		1.78452	0.809744		21.9538	0.318949		21.7989			0.004243	9.15383			5.38271		0.612491	1.84177		5.54324	0.511355		109.941	0.56276
		3.04309	0.553071		16.5803	0.18639		21.2764			0.016395	5.89452			33.8637		0.046159	3.31213		15.3029	1.79303		13.9345	0.838331
		2.49759	3.5567		25.2183	2.71584		37.302			0.487805	32.0972			12.6992		0.348145	4.1634		5.22608	1.21903		4.27401	0.914206
		1.01083	1.27946		54.8112	1.59262		8.28891			0.006454	0.061613			3.91316		0.419796	0.065506		6.52388	0.936746		4.80851	1.16926
		2.89896	1.27504		123.76	0.777222		13.9886			0.004214	23.013			3.43823		0.492351	15.3954		2.82007	0.631008		13.8863	0.790365
		2.80022	1.07217		64.7316	1.61485		32.8127			2.50424	5.83355			10.7654			2.25703			1.17478		406.072	1.35247
Gene symbol:	MUC7			NCF2			AZGP1			AQP9			CST1
Group:		ACRSwNP	Control		ACRSwNP	Control		ACRSwNP	Control		ACRSwNP	Control		ACRSwNP	CRSwNP	Control
Gene expression level (2-rrCt):		0.201032	0.07724		3.0763	1.19571		1.00391	0.400708		8.85431	1.00443		1462.3	1324.9	59.6452
		0.089034	0.068417		3.49316	1.48919		0.046573	0.222307		37.178	0.614029		1402.73	745.294	7.28536
		0.060602	1.25745		5.71412	0.445819		0.326606	1.09098		20.9864	3.29752		1370.69	417.799	6.64223
		0.004351	0.130353		1.55243	0.938133		0.065182	0.142657		28.9678	1.93372		998.78	291.361	6.41597
		0.121203	0.266185		2.74701	1.00315		0.230147	0.702527		5.3383	5.74131		459.532	210.353	2.84153
		3.04301	0.108105		4.89462	1.75467		0.118719	0.34763		11.8875	0.458941		402.829	146.186	2.55207
		0.001033	0.034209		2.2572	0.415964		0.364913	0.294354		28.3717	0.686047		371.965	138.781	1.86176
		0.297405	0.471556		2.03665	0.935968		0.057937	0.358644		20.7693	0.376672		182.787	51.3277	1.85961
		0.092815	0.782141		4.30555	2.39695		0.622275	0.168477		2.94115	1.03985		181.525	40.6918	1.82978
		0.453917	0.127229		3.46102	0.695536		0.046897	1.89951		17.4044	1.74882		163.599	30.7319	1.33022
		0.046569	0.420594		6.526	4.00332		0.100177	0.15774		4.33604	0.076488		150.542	23.6976	1.28491
		0.000217	4.00139		2.07225	1.46023		0.05834	0.25714		5.70165	4.66339		148.47	16.3551	1.17827
		0.024273	1.46968		1.53283	5.78051		1.1815	10.7825		2.43915	0.821527		121.996	9.75855	1.12896
		0.0869	2.13687		1.23644	0.871274			6.5234		10.3487	0.705334		120.595	3.08799	1.11342
		0.074868	73.5422		0.63781	0.203937			12.3859		8.09134	35.1726		110.97	1.59291	1.09556
		0.024105	48.0179		3.72231	0.543819			0.045142		3.52196	0.735287		103.538	1.15803	1.01279
		0.000821	0.007419		1.38626	0.55141			4.27411		22.6491	4.27635		53.5949	0.655954	1.00347
		0.419139	2.52363		2.64121	0.398099			6.38915		2.30758	8.00765		47.8028	0.441862	0.908568
		0.042556	16.6275		2.55124	1.24074			7.83876		1.82941	0.269131		37.8973	0.358903	0.619138
			0.344005		2.29931	0.248479			6.94332		2.34791	1.19862		34.8726	0.323462	0.609909
			2.21991		1.52224	0.534476			1.82213		8.61219	0.297586		31.7574	0.209013	0.571041
			0.85293		1.32979	0.58555			1.28844		20.7693	0.302788		26.8594		0.400998
					1.6949	0.429639			1.11777		0.973585	0.2682		25.4399		0.332555
					2.00166	0.264474			1.40505		37.0494	0.705334		20.0291		0.324585
					2.02258	0.760242					3.11964	0.73784		15.2848		0.105355
					2.89026	0.528948					22.4148	0.383256		14.9702		0.0961657
					0.847449	0.742878					24.699	1.57612		7.28043		0.0903499
					2.62296	0.69313					3.49763	1.38164		6.27242		0.0537224
					0.470152	0.631942						0.331339		4.23009
					11.416	6.66312
